# Supplementary material for: Children’s Online Collaborative Storytelling during 2020 COVID-19 Home Confinement
Source: Eur J Investig Health Psychol Educ. 2021 Dec 10;11(4):1619–34. doi: 10.3390/ejihpe11040115 (PMC8700547; doi:10.3390/ejihpe11040115)
Supplement: Supplementary file 1 [file ejihpe-11-00115-s001.zip]

Archive with 1 entries (1 files):
- ejihpe-1464747-supplementary.pdf
